# Supplementary material for: Comparative Roles of the Caudate and Putamen in the Serial Order of Behavior: Effects of Striatal Glutamate Receptor Blockade on Variable versus Fixed Spatial Self-Ordered Sequencing in Marmosets
Source: eNeuro. 2024 Mar 19;11(3):ENEURO.0541-23.2024. doi: 10.1523/ENEURO.0541-23.2024 (PMC10964048; doi:10.1523/ENEURO.0541-23.2024)
Supplement: Table 1-1 — Individual marmoset details and counterbalancing tables showing order of array type, brain region targeted, and concentration of CNQX administered. Download Table 1-1, XLSX file. [file eneuro-11-ENEURO.0541-23.2024-s003.xlsx]

## Sheet: Sheet1
Animal	Sex	Fixed Array Pattern	Infusion type performed			Total Infusions
			Caudate	Putamen	C+P	Caudate	Putamen
M1	Female	642	15	14	13	28	27
M2	Male	750	16	16	14	30	30
M3	Female	631	12	15	11	23	26
M4	Male	621	9	10	9	18	19
M5	Female	540	8	8	12	20	20
M6	Male	765	12	12	11	23	23
CNQX Concentration and Array Type		Animal
		M1	M2	M3	M4	M5	M6
Dose/ Array	1 mM Variable	First	First	First	First	Second	First
	3 mM Variable	Third	Fourth	Second	Second	First	Second
	1 mM Fixed	Second	Second	Third	Third	Fourth	Fourth
	3 mM Fixed	Fourth	Third	Fourth	Fourth	Third	Third
Variable Array 1 mM CNQX		Animal
		M1	M2	M3	M4	M5	M6
Brain Region	Caudate	First	First	Third	Third	Third	Second
	Putamen	Second	Second	First	First	Second	Third
	Caudate+Putamen	Third	Third	Second	Second	First	First
Variable Array 3 mM CNQX		Animal
		M1	M2	M3	M4	M5	M6
Brain Region	Caudate	Second	Second	Third	Third	Third	First
	Putamen	Third	First	First	First	Second	Second
	Caudate+Putamen	First	Third	Second	Second	First	Third
Fixed Array 1 mM CNQX		Animal
		M1	M2	M3	M4	M5	M6
Brain Region	Caudate	First	First	Third	Third	Second	Second
	Putamen	Second	Second	First	First	First	First
	Caudate+Putamen	Third	Third	Second	Second	Third	Third
Fixed Array 3 mM CNQX		Animal
		M1	M2	M3	M4	M5	M6
Brain Region	Caudate	Second	Second	Third	Third	Third	First
	Putamen	Third	First	First	First	Second	Second
	Caudate+Putamen	First	Third	Second	Second	First	Third
